# Supplementary material for: Examining the Formalin Fixation Method for Maintaining High RNA Quality in Surgical Lung Specimens
Source: Thorac Cancer. 2025 Jan 23;16(2):e70005. doi: 10.1111/1759-7714.70005 (PMC11759292; doi:10.1111/1759-7714.70005)
Supplement: Supplementary file 1 — Data S1. Supporting Information. [file TCA-16-e70005-s001.xlsx]

## Sheet: Sheet1
Case	Fixation method	Sex	Age	Period from sampling until genetic test, days	Period from sampling until RNA extraction, months	Stage	Histology	operative procedure	Pathological invasive size, mm	Genetic analysis type	Mutation	Failure (0:failure, 1:success)	Concentration, ng/μl	RIN	DV200, %	RIN 1st	DV200, % 1st	RIN 2nd	DV200, % 2nd
1	1	F	70	20	13	IB	ad	lobectomy	33	Amoy	EGFR L858R	0	13.9	2.4	47.5	2.4	47	2.4	48
2	1	M	67	44	12	IIB	ad	lobectomy	27.6	OM	negative	0	19.4	2.2	50.5	2.1	43	2.3	58
3	1	M	78	22	12	IIB	ad	lobectomy	31	OM	negative	0	25.2	2.25	39	2.3	39	2.2	39
4	1	M	75	-	11	IB	sq	lobectomy	29	-	-	-	25.3	2.35	49.5	2.3	47	2.4	52
5	1	M	79	21	11	IIIA	sq	lobectomy	22.6	OM	negative	0	40.7	2.05	41.5	2	41	2.1	42
6	1	M	82	-	11	IIA	ad	segmentectomy	44.8	-	-	-	12.8	2.15	54.5	2.3	54	2	55
7	1	M	81	-	11	IB	sq	lobectomy	24.6	-	-	-	17.2	2.4	22	2.4	35	2.4	9
8	3	M	75	21	11	IIA	ad	segmentectomy	24	OM	EGFR L858R	0	20.4	2.45	7	2.4	8	2.5	6
9	1	M	76	30	10	IIB	others	lobectomy	30.5	OM	METex14	0	26.2	2.25	52.5	2.2	53	2.3	52
10	1	F	85	59	9	IIB	ad	lobectomy	65	OM	negative	0	15.7	2.35	47.5	2.3	49	2.4	46
11	1	F	64	45	9	IB	ad	lobectomy	35	OM	EGFR ex19del	0	28.1	2.25	45	2.1	36	2.4	54
12	3	F	72	23	13	IA2	ad	segmentectomy	17.6	OM	EGFR G719A	0	12.6	2.5	7.5	2.5	7	2.5	8
13	3	F	74	27	13	IIB	sq	lobectomy	34.2	OM	negative	0	35.3	2.5	5	2.5	5	2.5	5
14	3	M	45	44	13	IA1	ad	segmentectomy	7	OM	EGFR L858R	0	7.8	2.2	16	2.2	16	2.2	16
15	3	F	71	37	12	IIB	ad	segmentectomy	63.7	Amoy	EGFR L858R	1	5.8	2.25	10	2.2	10	2.3	10
16	3	M	65	28	12	IIIA	others	lobectomy	47.5	OM	negative	0	128.7	2.25	26	2.3	24	2.2	28
17	3	M	72	28	11	IIA	ad	lobectomy	48.9	Amoy	HER2 ex20ins	0	18.4	2.5	10	2.5	10	2.5	10
18	3	M	75	47	11	IIB	sq	lobectomy	52	Amoy	negative	0	29	2.3	16.5	2.3	16	2.3	17
19	3	F	52	43	11	IIIA	others	lobectomy	25.9	Amoy	negative	0	14.8	2.55	7	2.6	7	2.5	7
20	3	F	63	38	11	IIB	sq	lobectomy	18.4	Amoy	negative	0	12.4	2.4	20.5	2.4	21	2.4	20
21	3	M	75	59	12	IIB	ad	lobectomy	17.3	Amoy	negative	0	18.8	2.55	5	2.6	4	2.5	6
22	3	F	73	21	10	IIIA	ad	lobectomy	60.9	Amoy	EGFR ex19del	0	14.9	2.45	14	2.5	14	2.4	14
23	3	F	55	47	11	IIB	ad	lobectomy	57	Amoy	KRAS others	0	12	2.7	9.5	2.5	7	2.9	12
24	3	M	72	43	11	IIB	ad	lobectomy	60.5	Amoy	negative	0	45.2	2.35	9.5	2.4	9	2.3	10
25	3	F	79	36	9	IB	ad	lobectomy	36.2	Amoy	EGFR L858R	0	9.9	2.4	20.5	2.4	20	2.4	21
26	3	M	73	35	8	IIIA	sq	lobectomy	33.2	Amoy	negative	0	23.5	2.2	27.5	2.2	27	2.2	28
27	3	F	73	34	8	IIIA	ad	lobectomy	87.5	Amoy	KRAS others	0	15.2	2.2	25	2.2	16	2.2	34
28	2	Case1 (conventioal fixation)								-	-	-	18.6	2.55	3	2.6	2	2.5	4
29	2	Case2 (conventioal fixation)								-	-	-	15.6	2.35	21.5	2.4	18	2.3	25
30	2	Case3 (conventioal fixation)								-	-	-	38.4	2.35	8	2.4	6	2.3	10
31	2	Case4 (conventioal fixation)								-	-	-	17	2.4	17.5	2.5	14	2.3	21
32	2	Case5 (conventioal fixation)								-	-	-	23.1	2.55	3	2.6	3	2.5	3
33	2	Case6 (conventioal fixation)								-	-	-	19.1	2.55	2.5	2.6	2	2.5	3
34	2	Case7 (conventioal fixation)								-	-	-	47.6	2.45	4.5	2.5	3	2.4	6
35	2	Case9 (conventioal fixation)								-	-	-	31.2	2.45	6	2.5	5	2.4	7
36	2	Case10 (conventioal fixation)								-	-	-	147.6	2.05	28.5	2.2	16	1.9	41
37	2	Case11 (conventioal fixation)								-	-	-	5.2	2.2	21	2.1	20	2.3	22
38	3	M	75	21	14	IA3	ad	segmentectomy	29.5	OM	EGFR L858R	0	14.4	2.4	39.5	2.4	41	2.4	38
39	3	M	76	41	14	IIB	others	lobectomy	30.5	OM	METex14	0	25.4	2.4	54	2.4	54	2.4	54
40	3	M	72	70	13	IIB	sq	partial	64.4	OM	negative	0	23.7	2.45	37.5	2.5	39	2.4	36
41	1	F	85	59	13	IIB	ad	lobectomy	65	OM	negative	0	6.8	2.25	38	2.2	40	2.3	36
42	2	Case41 (conventioal fixation)								-	-	-	15.5	2.35	60	2.4	59	2.3	61
43	1	F	64	45	12	IB	ad	lobectomy	35.9	OM	EGFR ex19del	0	18.7	2.35	59.5	2.4	58	2.3	61
44	2	Case43 (conventioal fixation)								-		-	12.3	2.5	31	2.5	32	2.5	30
45	1	F	76	28	10	IIIA	ad	lobectomy	75.7	OM	negative	0	10.1	2.25	47.5	2.2	45	2.3	50
46	2	Case45 (conventioal fixation)							75.7	-	-	-	32.1	2.35	40.5	2.3	40	2.4	41
47	3	F	56	37	10	IB	ad	lobectomy	34	OM	negative	0	9.8	2.3	36	2.4	38	2.2	34
48	1	M	75	#NUM!	10	IB	ad	lobectomy	34.8	-	-	-	7.4	2	57	2	58	2	56
49	2	Case48 (conventioal fixation)								-	-	-	7.3	1.15	49.5	1.1	51	1.2	48
50	1	F	78	35	10	IIIA	ad	lobectomy	96.6	compact panel	negative	0	5	2.4	24.5	2.4	25	2.4	24
51	2	Case50 (conventioal fixation)								-	-	-	7.9	2.25	27.5	2.3	29	2.2	26
52	3	M	66	42	9	IIB	ad	partial	62.6	Amoy	negative	0	17.2	2.5	29.5	2.5	30	2.5	29
Fixation method (１:Sheet-like, 2:conventional, 3:conventional in other patiants)
